# Supplementary material for: Enhancement of LacI binding in vivo
Source: Nucleic Acids Res. 2019 Aug 9;47(18):9609–18. doi: 10.1093/nar/gkz698 (PMC6765135; doi:10.1093/nar/gkz698)
Supplement: gkz698_Supplemental_Files [file gkz698_supplemental_files.zip]

Archive with 3 entries (3 files):
- 1907_Du et al_Supp Figure_NAR2.pdf
- Table SI.xlsx
- Table SII.xlsx
