# Supplementary material for: Enhancement of LacI binding in vivo
Source: Nucleic Acids Res. 2019 Aug 9;47(18):9609–18. doi: 10.1093/nar/gkz698 (PMC6765135; doi:10.1093/nar/gkz698)
Supplement: gkz698_Supplemental_Files [file gkz698_supplemental_files.zip › Table SI.xlsx]

## Sheet: Sheet1
Strain #	Genetic background
yMD49	MATa, tor1-1, fpr::NAT, bar1, GAL1pr::256XLacO
yMD50	MATa, tor1-1, fpr::NAT, bar1, GAL1pr::256XLacO, ADE2::pHis-GFP-LacI-deg
yMD70	MATa, tor1-1, fpr::NAT, bar1, GAL1pr::256XLacO, ADE2::pHis-GFP-LacI _deg(4X)
yMD52	MATa, tor1-1, fpr::NAT, bar1, GAL1pr::256XLacO, ADE2::pHis-GFP-LacI
yMD120	MATa, tor1-1, fpr::NAT, bar1, GAL1pr::256XLacO, ADE2::pHis-LacI-GFP
yMD121	MATa, tor1-1, fpr::NAT, bar1, GAL1pr::256XLacO, ADE2::pHis-LacI-GFP-deg
yMD118	MATa, tor1-1, fpr::NAT, bar1, GAL1pr::256XLacO, ADE2::pRev1-GFP-LacI
yMD140	MATa, tor1-1, fpr::NAT, bar1, GAL1pr::256XLacO, ADE2::pRev1-LacI-GFP
yMD162	MATa, tor1-1, fpr::NAT, bar1, ADH1pr::MCviPI, GAL1pr::Original_LacOX2
yMD197	MATa, tor1-1, fpr::NAT, bar1, ADH1pr::MCviPI, GAL1pr::Abf1_LacOX2_Abf1
yMD198	MATa, tor1-1, fpr::NAT, bar1, ADH1pr::MCviPI, GAL1pr::Abf1mut_LacOX2_Abf1mut
yMD191	MATa, tor1-1, fpr::NAT, bar1, ADE2::pHis-LacI-GFP-deg, GAL1pr::Original_LacOX2
yMD195	MATa, tor1-1, fpr::NAT, bar1, ADE2::pHis-LacI-GFP-deg, GAL1pr::Abf1_LacOX2_Abf1
yMD196	MATa, tor1-1, fpr::NAT, bar1, ADE2::pHis-LacI-GFP-deg, GAL1pr::Abf1mut_LacOX2_Abf1mut
yMD212	MATa, tor1-1, fpr::NAT, bar1, GAL1pr::Abf1_LacO(64X), ADE2::pHis-GFP-LacI-deg
yMD213	MATa, tor1-1, fpr::NAT, bar1, GAL1pr::Abf1_LacO(64X), ADE2::pHis-GFP-LacI-deg(2X)
yMD214	MATa, tor1-1, fpr::NAT, bar1, GAL1pr::Abf1_LacO(64X), ADE2::pHis-GFP-LacI
yMD187	MATa, tor1-1, fpr::NAT, bar1, ADE2::pHis-LacI-GFP-deg, GAL1pr::Abf1_OsysX2_Abf1
yMD229	MATa, tor1-1, fpr::NAT, bar1, ADE2::pRev1-LacI-GFP, GAL1pr::Abf1_Osys(32X)
yMD243	MATa, tor1-1, fpr::NAT, bar1, ADE2::pRev1-LacI-GFP(3X), GAL1pr::Abf1_Osys(32X)
yMD234	MATa, tor1-1, fpr::NAT, bar1, ADE2::pHis-LacI-GFP, GAL1pr::Abf1_Osys(32X)
yMD95	MATa, tor1-1, fpr::NAT, bar1, ADH1pr::MCviPI, GAL1pr::Abf1_LacOX3_Abf1
yMD96	MATa, tor1-1, fpr::NAT, bar1, ADH1pr::MCviPI, GAL1pr::Abf1mut_LacOX3_Abf1mut
yMD104	MATa, tor1-1, fpr::NAT, bar1, ADE2::pHis-LacI-GFP-deg, GAL1pr::Abf1_LacOX3_Abf1
yMD210	MATa, tor1-1, fpr::NAT, bar1, ADE2::pHis-LacI-GFP-deg, GAL1pr::Abf1mut_LacOX3_Abf1mut
yMD47	MATa, tor1-1, fpr::NAT, bar1, GAL1pr::Abf1_LacO(72X), ADE2::pHis-GFP-LacI-deg
yMD63	MATa, tor1-1, fpr::NAT, bar1, GAL1pr::Abf1_LacO(72X), ADE2::pHis-GFP-LacI-deg(4X)
yMD58	MATa, tor1-1, fpr::NAT, bar1, GAL1pr::Abf1_LacO(72X), ADE2::pHis-GFP-LacI
yMD115	MATa, tor1-1, fpr::NAT, bar1, ADE2::pHis-LacI-GFP-deg, GAL1pr::LacO(set2)
yMD114	MATa, tor1-1, fpr::NAT, bar1, ADE2::pHis-LacI-GFP-deg, GAL1pr::Osys(set2)
yMD193	MATa, tor1-1, fpr::NAT, bar1, ADE2::pHis-LacI-GFP-deg, GAL1pr::LacO(set3)
yMD194	MATa, tor1-1, fpr::NAT, bar1, ADE2::pHis-LacI-GFP-deg, GAL1pr::Osys(set3)
