# Supplementary material for: Enhancement of LacI binding in vivo
Source: Nucleic Acids Res. 2019 Aug 9;47(18):9609–18. doi: 10.1093/nar/gkz698 (PMC6765135; doi:10.1093/nar/gkz698)
Supplement: gkz698_Supplemental_Files [file gkz698_supplemental_files.zip › Table SII.xlsx]

## Sheet: Sheet2
Name	Note
pRS403	yeast shuttle vector
pSR13	256X LacO
pMY70	64X Abf1-LacO
pMY12	72X Abf1-LacO
pMY55	32X Abf1-Osys
pMY57	2X Abf1-LacO
pMY58	2X Abf1mut-LacO
pMY22	3X Abf1-LacO
pMY23	3X Abf1mut-LacO
pLB52a	2X Abf1-Osys
pMY29	2X Abf1-Osys (set #2)
pMY43	2X Abf1-Osys (set #3)
pLB45c	HIS3pr-GFP-LacI
pLB45d	HIS3pr-GFP-LacI-deg
pMY24	HIS3pr-LacI-GFP
pMY25	HIS3pr-LacI-GFP-deg
pMY33	REV1pr-GFP-LacI
pMY34	REV1pr-LacI-GFP
